# Supplementary material for: Comparative Analysis of Cytokine Expression Profiles in Prostate Cancer Patients
Source: Biology (Basel). 2025 May 6;14(5):505. doi: 10.3390/biology14050505 (PMC12109277; doi:10.3390/biology14050505)
Supplement: Supplementary file 1 [file biology-14-00505-s001.zip]

Archive with 1 entries (1 files):
- biology-3588013-supplementary.pdf
